# Supplementary material for: Characterization and Clinical Utility of BRAFV600 Mutation Detection Using Cell-Free DNA in Patients with Advanced Melanoma
Source: Cancers (Basel). 2021 Jul 17;13(14):3591. doi: 10.3390/cancers13143591 (PMC8305047; doi:10.3390/cancers13143591)
Supplement: Supplementary file 1 [file cancers-13-03591-s001.zip]

Archive with 1 entries (1 files):
- cancers-1247398-supplementary.pdf
